# Supplementary material for: Towards a global investigation of transcriptomic signatures through co-expression networks and pathway knowledge for the identification of disease mechanisms
Source: Nucleic Acids Res. 2021 Jul 1;49(14):7939–53. doi: 10.1093/nar/gkab556 (PMC8373148; doi:10.1093/nar/gkab556)
Supplement: gkab556_Supplemental_Files [file gkab556_supplemental_files.zip]

Archive with 2 entries (2 files):
- CoXPath - Supplementary.docx
- Supplementary CoXPath.xlsx
